# Supplementary material for: Nanoprecipitation of Biocompatible Poly(malic acid) Derivative, Its Ability to Encapsulate a Molecular Photothermal Agent and Photothermal Properties of the Resulting Nanoparticles
Source: Molecules. 2021 Dec 20;26(24):7703. doi: 10.3390/molecules26247703 (PMC8703538; doi:10.3390/molecules26247703)
Supplement: Supplementary file 1 [file molecules-26-07703-s001.zip]

Archive with 1 entries (1 files):
- molecules-1494248-supplementary.pdf
